# Supplementary material for: Dual Surfactant-Assisted Hydrothermal Engineering of Co3V2O8 Nanostructures for High-Performance Asymmetric Supercapacitors
Source: Micromachines (Basel). 2025 Nov 27;16(12):1334. doi: 10.3390/mi16121334 (PMC12734452; doi:10.3390/mi16121334)
Supplement: Supplementary file 1 [file micromachines-16-01334-s001.zip]

Archive with 1 entries (1 files):
- micromachines-4016030-supplementary.pdf
